# Supplementary material for: Biomechanical findings in horses showing asymmetrical vertical excursions of the withers at walk
Source: PLoS One. 2018 Sep 27;13(9):e0204548. doi: 10.1371/journal.pone.0204548 (PMC6160136; doi:10.1371/journal.pone.0204548)
Supplement: S1 Table — (XLSX) [file pone.0204548.s005.xlsx]

## Sheet: data
	Obs	horse1	diffT6	dGforeward	dGbackward	dXforeward	dXbackward	dGforewardH	dGbackwardH	dXforewardH	dXbackwardH	sqrtdifft6Mean	speed	diffPyStSF	diffPyStSH	diffPyStEF	diffPyStEH	dOD3dip	dOD2ip	dOD3idp	dOD2dp	dStLF	dStLH	dStDF	dStDH	dTFP1Fp	dTFP1Hp	dTFP2Fp	dTFP2Hp	dFP1F	dFP1H	dFP2F	dFP2H	addFHLR	id
	1	1	-0.3405	-5.822	-2.9957	-6.863	-4.426	-11.8358	-10.6249	-12.442	-64.336	5.44605	136	-7.5333	20.4	2.8	-1.1333	1.21874	0.46387	-1.84744	1.1896	-10.4667	21.5333	-0.6	10.2	.	0.6729	2.00374	-23.1581	.	-129.133	128.6	-151.533	-17.6	1
	2	1	-2.9094	-10.5871	-5.5286	0.835	-36.483	-9.8965	-2.7569	4.462	-38.773	5.20486	145	1.6667	26.2	20.4	4.6	1.05532	0.13435	-1.34826	0.5955	-18.8667	21.6667	-8.2	7.2	.	4.4707	1.37743	-1.51	.	-130.4	167.867	-198.8	8.333	2
	3	1	-0.0823	-10.1841	-4.0748	0.448	-11.115	-12.8649	-3.2439	1.123	-50.51	5.46971	157	1.1875	16.5	4.4375	-2.9375	1.43267	0.35458	-1.69342	1.20785	-3.125	19.5	-0.4375	4.6875	-0.5462	0.9321	0.97605	-0.7529	-20	-186.625	208.875	-230.688	21.625	3
	4	1	-1.1187	-5.2341	-1.8671	-7.998	-13.196	-17.5581	1.1568	-15.145	-55.368	5.37414	163	-2	17.7333	9.4667	4.7333	1.3707	-0.23296	-1.67683	1.35191	-11.4667	12.6667	-7.4	-1.3333	-0.0884	1.1973	0.4832	-0.3091	-17.6	-180.067	146.867	-234.067	38	4
	5	1	0.2935	-6.9875	-1.366	0.586	-9.168	-11.063	0.1529	-6.624	-52.631	5.50395	174	0.5	21.125	5.1875	0.4375	1.30599	0.15535	-1.65739	0.9993	-4.75	21	-6.0625	7.875	-0.30607	0.821	1.36372	-0.861	22.375	-117.188	204.375	-131.188	4.375	5
	6	2	-15.0198	-4.8983	10.8857	-35.776	-22.815	-2.5161	12.5174	-17.937	-97.422	3.87043	136	5.6923	-10.7692	23.9231	-9.3077	1.98305	-1.30007	-1.07418	1.10901	-18.3846	-1.3077	-17.3077	-4.5385	-0.88039	-1.8557	1.81904	-3.0265	-95	-33.154	182.308	-227.692	37.077	11
	7	2	-17.2976	-8.3528	15.7225	-36.516	-17.979	-3.3148	16.8284	-20.984	-101.161	3.56404	146	-4.7857	-12.9286	15.0714	-0.8571	1.82075	-1.65965	-0.99644	1.31486	-19.8571	-12.0714	-16	-12.2857	0.6032	-1.2453	1.20256	-1.4517	-97.143	-18.643	109.714	-273.071	91.571	12
	8	2	-18.1371	-4.0799	18.7151	-47.997	-14.515	-3.5032	9.7242	-33.351	-129.343	3.44426	158	-1.4286	-17.7857	21.5714	-0.1429	1.71609	-1.48593	-1.23221	1.41532	-23.2857	-18	-16.2143	-14.5	-0.47527	-0.8756	0.69412	-1.3541	-84.643	21.071	146.429	-235.071	84.214	13
	9	2	-17.1335	-7.7145	17.8916	-29.195	-9.857	1.2624	10.4176	-15.706	-97.116	3.58698	163	-14	-23.2857	20.9286	-5.1429	1.95052	-1.58373	-1.224	1.32976	-34.9286	-18.4286	-21.2143	-14.0714	-0.49872	-1.1003	1.19064	-2.3092	-33.643	28.643	162.786	-170.214	61.214	14
	10	2	-22.9586	-5.152	17.4475	-68.254	-27.765	0.2815	9.7634	-46.741	-165.432	2.65356	174	11.7143	-9.5	42.4286	8.9286	1.99641	-1.46887	-1.27797	1.4434	-30.9286	-18.5714	-15.9286	-9.9286	-0.76204	-1.386	1.23434	-1.1125	-95.714	156	58.071	41.286	51.071	15
	11	2	-21.2121	-7.1646	19.312	-42.966	-15.643	-0.7189	10.0677	-2.881	-102.957	2.96444	185	2.5	-30.125	33.9375	-12.8125	1.84554	-0.97584	-1.64946	1.76423	-31.4375	-17	-11.625	-12.5625	-0.13723	-1.1202	0.12645	0.0666	49.375	76.688	83.625	100.875	69.813	16
	12	3	.	.	.	.	.	.	.	.	.	.		24.7333	9.8667	45.7333	-8.8	-0.66767	0.25256	-0.46318	-1.20562	-21.2	18.4	-16.8667	12	-0.36889	-8.3066	0.15168	-0.7586	-24.5	-76.4	27.714	59.929	-0.067	22
	13	3	-12.7888	4.3008	8.2611	-64.958	-65.142	-5.8413	-3.1435	-33.426	-77.91	4.14864	124	21.1429	17.5	36.2857	6.2143	-0.36593	0.31727	-0.21283	-0.54115	-15.2857	11.4286	-7.2857	9.2143	2.96724	-4.6593	-0.40274	0.1604	-6	-37.357	6	-19.429	30.143	23
	14	3	-10.8865	8.7882	7.8124	-70.076	-57.05	-7.842	-13.5421	-52.036	-110.676	4.3719	136	26.1429	24.4286	27.6429	1.6429	-0.73359	0.51725	0.20958	-0.65368	-1.5	22.7143	1.7143	5.9286	-2.21281	-10.4649	-0.83789	-0.4012	-118	35.786	-43.692	46.929	86.857	24
	15	3	-9.3358	8.2825	4.2334	-74.349	-56.179	-6.4993	-21.3534	-48.523	-111.595	4.54579	146	25.5714	43	25.6429	9.2143	-0.50357	1.15374	-0.42836	-0.40694	0.2857	33.8571	3	16.2143	.	-5.4613	-0.02879	-0.6563	.	148.143	-15	111	48	25
	16	3	-15.2496	1.1956	6.9346	-53.327	-86.161	-5.1627	11.0372	-5.595	9.762	3.84062	158	25.0667	-1.2	56.0667	-12.4	-0.93545	-0.26436	0.06005	-0.96362	-31.1333	11.0667	-11.6	-0.5333	-1.64059	1.1216	-0.93003	0.3411	1.5	17.867	-92.533	28	103.133	26
	17	3	-11.8017	1.0327	3.9562	-47.753	-76.407	-1.8826	3.3677	-3.847	-2.419	4.26594	164	21.125	13.625	45.8125	-8	-0.71015	0.37142	-0.35866	-0.94613	-24.5	21.5	-9.125	6.6875	-2.59667	0.5598	0.17938	-0.0503	-80.667	78.75	-33.5	89.75	71.813	27
	18	3	-10.2782	0.2716	5.9008	-41.91	-57.798	-0.8833	-3.9244	-6.51	-22.761	4.44093	175	12.4375	9.4375	31.5	-17.8125	-0.61862	0.61963	-0.32531	-0.88617	-19.1875	27.1875	-4.9375	10.25	-3.75897	1.6205	0.69549	0.0223	-64.273	84.125	-40.375	101.938	93.625	28
	19	4	-11.5653	-19.0698	9.9694	89.629	-57.448	1.2166	44.6168	117.021	188.399	4.29356	136	-15.5	-25.0714	40.2857	-24.9286	-1.53196	-0.42732	-0.60914	-1.87506	-56.0714	0.2857	-37.2857	-4.7143	-1.84065	10.7114	-3.25297	2.8252	167.5	-40.357	39.857	-82.786	141.286	34
	20	4	-11.8556	-10.3679	10.8439	59.061	-37.926	0.8282	28.3661	86.643	133.756	4.25962	146	-22.6429	-10.5714	17.8571	-6.1429	-1.42576	-0.52685	-0.2395	-1.20307	-40.5	-4.2857	-25.0714	-7.4286	-1.09716	3.1279	-2.56144	2.6321	175.643	-60.571	-64.714	-46.071	131.929	35
	21	4	-17.1991	-16.616	13.8317	52.489	-45.721	1.9005	20.424	103.06	119.176	3.57783	157	-13.4	-14.4	19.8667	-10.8667	-1.86245	0.20203	-0.43493	-1.26782	-33.6667	-3.2	-16.4667	-2.1333	-0.00706	1.5609	-2.21466	0.3972	301.067	-80.6	-39.733	-209.467	119.533	36
	22	4	-19.0574	-18.1784	12.8139	59.985	-50.24	4.8585	27.5595	121.052	146.493	3.30797	165	-7.1875	-32.6875	30.9375	-28.9375	-1.34018	-0.2733	-0.30816	-1.09185	-38.1875	-3.6875	-21.0625	-5.75	-0.02202	1.5787	-2.45261	1.5651	210.563	-149.125	-25.375	-94.188	155.75	37
	23	4	-20.3948	-14.8909	13.7295	51.858	-48.614	-5.8877	26.6858	97.137	132.873	3.09923	175	-11.3125	-23.6875	23.8125	-9.5	-1.14734	-0.79792	-0.03807	-0.6297	-34.9375	-14.25	-15.4375	-13.0625	-0.26333	2.1484	-2.06709	2.2504	194	-134.125	13.563	-70.438	140.875	38
	24	4	-21.1618	-17.2452	12.7262	55.342	-50.847	0.7223	18.5549	124.4	108.714	2.9729	186	-5.7059	-32.8824	31.4706	-17.3529	-1.12938	-0.96974	0.49725	-0.95171	-37.2353	-15.2353	-14.0588	-12.1765	-0.01369	1.7301	-2.52684	1.9701	219.118	-154.059	-23.471	8.059	128.765	39
	25	5	-2.5644	-4.3172	9.2444	49.075	46.567	8.3604	6.4404	0.83	-39.265	5.2379	134	-12.6923	22.2308	-27.3846	27.2308	0.07141	-0.02458	-0.09089	0.52249	14.4615	-5.0769	4.1538	-4.8462	-1.46229	-1.1812	0.99193	-1.468	232.846	239.308	39.846	50.923	32.385	45
	26	5	-3.5747	-3.7194	6.7597	43.53	32.86	6.255	3.5335	1.01	-47.086	5.14055	146	11.5	23.5714	-16.5	21.9286	0.71555	0.33415	-0.56116	1.1054	28	1.8571	12.5	2.1429	-0.70627	-1.291	2.11332	-1.1295	238.071	299.071	73.143	119.214	-4.929	46
	27	5	-5.055	-8.1096	6.6622	41.758	39.951	7.3554	12.231	3.147	-61.269	4.9945	156	9.8571	17.5	-12.1429	23.5714	0.63038	0.20761	-0.74581	1.26497	22	-6.2143	7.8571	-6.4286	0.2953	-0.9401	1.1112	-0.6919	227.786	292.571	65.357	73.929	4.643	47
	28	5	.	.	.	.	.	.	.	.	.	.		10.1333	32.0667	-22.4667	39.2667	0.92319	-0.15984	-0.49022	1.23108	32.6	-7.3333	9.2	-5.9333	0.75171	-1.207	0.92941	-0.5457	165.733	341.6	30.8	42.6	12.533	48
	29	5	-6.0896	-1.0252	6.636	28.535	28.936	7.85	3	-2.461	-90.995	4.88982	174	19.0625	20	-12.6875	24	0.65927	0.28061	-0.61751	1.2084	31.75	-3.9375	11.3125	-3.375	-0.09067	-0.5268	1.32594	-0.2386	179	323.063	110.188	75.438	4.125	49
	30	5	-4.8552	-6.8132	7.5757	54.997	34.006	2.2018	5.8774	-22.304	-51.864	5.01446	185	14.7333	32.6667	-10.7333	40.0667	1.23512	-0.55475	-0.29491	1.25545	25.4667	-7.2667	4.4667	-8.8	0.42255	-0.7221	0.99471	0.121	96.4	369.333	59.933	30.333	16.6	50
	31	6	11.0475	17.0809	4.267	-6.817	34.957	8.7209	7.0172	-29.266	26.304	6.40683	136	-22.8	-16.8	-23.0667	-18.2	-1.40073	0.55019	0.497	-1.25478	0.2	1.4	-2.4667	1.0667	-0.99498	14.05	-1.52117	0.8516	-64.467	-32.4	-59.933	67.867	-6.2	56
	32	6	13.2988	29.3242	7.0313	-29.023	57.436	1.2518	-6.9127	-64.676	-97.171	6.58018	146	-22.1538	-8.5385	-27.0769	3.2308	-1.35145	-0.18151	0.55105	-0.57533	4.7692	-11.7692	1	-8.9231	0.44533	5.5184	-2.81848	2.1841	-72.083	-118.923	-132.462	28.462	-32.385	57
	33	6	18.6418	25.0147	10.9367	-17.688	76.875	4.8928	-6.2347	-48.305	-74.465	6.97436	158	-19	-16.9333	-33.7333	-16.8	-0.86764	0.73049	0.18119	-0.1978	14.8	-0.0667	6.7333	0.4667	0.88016	0.6671	-1.24	1.5878	-70.333	-191.6	-97.133	34.8	-55.4	58
	34	6	18.7274	26.5035	5.8992	-21.397	61.301	3.3993	0.7268	-51.337	-88.015	6.9805	166	-13.6667	-20.1333	-27.1333	-9.0667	-0.88349	0.35971	0.04744	0.21533	13.3333	-11.0667	6.6	-9.4667	1.4152	-0.0329	-1.08342	2.5859	-26.8	-234.333	-139.067	67.933	-65.8	59
	35	6	21.5729	24.6974	5.8185	-5.854	73.162	1.227	-0.9656	-41.14	-107.482	7.18143	176	-25.6667	-16.1333	-55.6667	-8.7333	-1.38024	1.33856	-0.36803	0.31978	29.7333	-7.8	15.2	-4.7333	1.3886	0.3986	-1.56387	2.277	-48	-205.4	-129.267	28.133	-63.133	60
	36	7	-12.7299	-10.874	-1.7393	77.939	-72.751	10.2079	59.084	114.869	225.18	4.15573	135	17.5	-4.3125	22.0625	-16.9375	0.38096	1.37506	-1.48818	-0.11869	-4.875	12.6875	0.1875	19.875	.	6.945	-0.11566	2.4841	.	81.438	173.375	43.625	-23	66
	37	7	-14.219	-25.9785	-1.6735	104.384	-88.695	10.4571	52.4314	130.352	225.258	3.97253	146	19.6667	-3.6667	29.0667	-9.0667	-0.29336	0.99122	-0.79918	-0.32177	-9.6	5.4	-3.6667	12.1333	-3.60199	5.3853	-0.79015	0.2506	156	60.667	93.267	62.267	8.667	67
	38	7	-20.249	-43.7578	2.713	159.998	-130.272	19.5245	58.5136	220.347	338.079	3.12266	157	-5.1333	-20.8	20.1333	-17.1333	-1.15185	0.14167	-0.36563	-1.13815	-25.2	-3.8	-15.6667	-0.6667	-3.6018	1.8723	-0.9305	0.3207	180	-92.6	56.6	16.133	44.2	68
	39	7	-20.0597	-41.4669	1.1455	143.785	-128.419	19.1059	53.9705	183.282	295.134	3.15282	164	-8.3333	-15.6	24.3333	-7.5333	-1.60345	-0.02477	-0.40221	-1.16151	-32.8	-8	-18.8667	-7.2667	-4.17064	2.0015	-1.36549	0.9044	205.2	-13	85.533	72.533	24.933	69

## Sheet: variablenames
		SD=stance duration
	Obs		difference left minus right
	horse1	horse number
	diffT6	minimum T6 height
	dGforeward	T6-hoof global distance protracted fore (mm)	difference left minus right
	dGbackward	T6-hoof global distance retracted fore (mm)	difference left minus right
	dXforeward	T6-hoof cranio-caudal distance protracted fore (mm)	difference left minus right
	dXbackward	T6-hoof cranio-caudal distance retracted fore (mm)	difference left minus right
	dGforewardH	T6-hoof global distance protracted hind (mm)	difference left minus right
	dGbackwardH	T6-hoof global distance retracted hind (mm)	difference left minus right
	dXforewardH	S3-hoof cranio-caudal distance supporting hind (mm)	difference left minus right
	dXbackwardH	S3-hoof cranio-caudal distance swinging hind (mm)	difference left minus right
	sqrtdifft6Mean	squareroot (diffT6+30)	difference left minus right	outcome variabel
	speed	horse speed
	diffPyStSF	Forelimb stance protraction (mm)	difference left minus right
	diffPyStSH	Hindlimb stance protraction (mm)	difference left minus right
	diffPyStEF	Forelimb stance retraction (mm)	difference left minus right
	diffPyStEH	Hindlimb stance retraction (mm)	difference left minus right
	dOD3dip	3 limb support with one hindlimb support duration (% of SD)	difference left minus right
	dOD2ip	Ipsilateral support duration (% of SD)	difference left minus right
	dOD3idp	3 limb support with one forelimb support duration (% of SD)	difference left minus right
	dOD2dp	Diagonal support duration (% of SD)	difference left minus right
	dStLF	Forelimb step length (mm)	difference left minus right
	dStLH	Hindlimb step length (mm)	difference left minus right
	dStDF	Forelimb stance duration (ms)	difference left minus right
	dStDH	Hindlimb stance duration (ms)	difference left minus right
	dTFP1Fp	Time of forelimb force peak 1 (% of SD)	difference left minus right
	dTFP1Hp	Time of hindlimb force peak 1 (% of SD)	difference left minus right
	dTFP2Fp	Time of forelimb force peak 2 (% of SD)	difference left minus right
	dTFP2Hp	Time of hindlimb force peak 2 (% of SD)	difference left minus right
	dFP1F	Forelimb force peak 1	difference left minus right
	dFP1H	Hindlimb force peak 1	difference left minus right
	dFP2F	Forelimb force peak 2	difference left minus right
	dFP2H	Hindlimb force peak 2	difference left minus right
	addFHLR	Ipsilateral limb tracking (mm)	difference left minus right
	id	just a counter
